# Supplementary material for: Food Plant Secondary Metabolites Antiviral Activity and Their Possible Roles in SARS-CoV-2 Treatment: An Overview
Source: Molecules. 2023 Mar 8;28(6):2470. doi: 10.3390/molecules28062470 (PMC10058909; doi:10.3390/molecules28062470)
Supplement: Supplementary file 1 [file molecules-28-02470-s001.zip]

Archive with 1 entries (1 files):
- molecules-2241485-supplementary.pdf
